# Supplementary material for: Cryptochrome-mediated blue light regulates cell lignification via PbbHLH195 activation of the PbNSC in pear fruits
Source: Mol Hortic. 2025 May 7;5:27. doi: 10.1186/s43897-025-00149-z (PMC12057157; doi:10.1186/s43897-025-00149-z)
Supplement: Supplementary file 1 — Supplementary Material 1. [file 43897_2025_149_MOESM1_ESM.xlsx]

## Sheet: Table S1
Table S1 Differentially expressed lignin biosynthesis genes and transcriptional factors in pear fruits treated with blue light
Gene ID	Gene name	CK-1	CK-2	CK-3	Blue-1	Blue-2	Blue-3	Log2(fold change)	Annotation
Pbr032564.1	PbCOMT17	0.291654	0.086955	0.365402	0.224017	0.551739	0.291654	1.39897	caffeic acid 3-O-methyltransferase
Pbr013510.1	PbCOMT1	564.299	646.097	715.593	1324.13	1287.98	1467.3	1.09096	caffeic acid 3-O-methyltransferase
Pbr026463.1	PbCSE6	0.130692	0.139054	0.524406	0.680064	0.201694	0.130692	1.20231	caffeoyl shikimate esterase
Pbr000313.1	PbCSE19	0.442834	0.223567	0.211585	0.705618	0.970548	0.442834	1.42	caffeoyl shikimate esterase
Pbr013140.1	PbC4H5	0.857952	0.18416	0.042952	0.196243	0.415867	0.857952	2.90443	cinnamate 4-hydroxylase
Pbr013435.1	PbCCR13	0.273121	0.714759	0.503555	1.26155	2.29712	0.273121	1.48117	cinnamoyl CoA reductase
Pbr042690.1	PbCCR37	1.60939	0.336058	0.675674	0.711788	2.09153	1.60939	1.59262	cinnamoyl CoA reductase
Pbr027042.1	PbCCR31	0.518016	0.488899	0.06274	0.096031	0.570592	0.518016	1.67943	cinnamoyl CoA reductase
Pbr003617.1	PbCAD1	5.33662	2.29239	2.58859	8.78746	6.86104	5.33662	1.15946	cinnamyl alcohol dehydrogenase
Pbr040238.1	PbCAD28	3.76527	1.21091	0.750063	3.59156	2.64436	3.76527	1.44318	cinnamyl alcohol dehydrogenase
Pbr040236.1	PbCAD27	0.965801	0.36347	0.189005	0.801247	0.950981	0.965801	1.51196	cinnamyl alcohol dehydrogenase
Pbr040249.1	PbCAD32	4.9331	2.02829	0.827222	7.11099	6.09997	4.9331	1.79527	cinnamyl alcohol dehydrogenase
Pbr040244.1	PbCAD30	9.56578	3.08376	1.0551	8.06435	7.57367	9.56578	2.04326	cinnamyl alcohol dehydrogenase
Pbr041117.1	PbLAC50	0.041345	0.150144	0.088532	0	0.108573	0.041345	-1.33384	laccase
Pbr024489.1	PbLAC35	0.544982	1.60038	1.24868	0.401527	0.314182	0.544982	-1.13128	laccase
Pbr028726.1	PbLAC90	10.3272	10.823	10.5169	23.6722	24.7768	29.3272	1.29671	laccase
Pbr029309.1	PbLAC18	1.46453	0.197684	0.732184	0.844138	1.06156	1.46453	1.40537	laccase
Pbr023443.1	PbLAC14	0.015681	0.36383	0.251037	0.116489	0.298244	0.015681	1.47004	laccase
Pbr011352.1	PbLAC11	5.47221	1.26438	2.011	2.8711	7.45489	5.47221	1.60753	laccase
Pbr012358.1	PbLAC6	13.0778	10.7779	15.2113	27.675	38.4843	34.0778	1.60098	laccase
Pbr029302.1	PbLAC20	0.612461	0.112876	0.087913	0.360952	0.401265	0.612461	1.88895	laccase
Pbr029548.1	PbHCT6	0.385409	0.169685	0.178372	0.492877	0.4616	0.385409	1.03794	O-hydroxycinnamoyltransferase
Pbr036246.1	PbHCT26	1.79298	1.00619	0.887235	2.50581	3.87798	1.79298	1.27749	O-hydroxycinnamoyltransferase
Pbr006639.1	PbHCT31	0.105329	0.177205	0.028432	0.302089	0.400396	0.105329	1.5578	O-hydroxycinnamoyltransferase
Pbr004638.1	PbHCT1	0.042952	0.599605	0.223491	0.362946	0.240753	0.042952	1.59196	O-hydroxycinnamoyltransferase
Pbr041049.1	PbHCT48	0.677793	0.19941	0.118365	0.824117	1.1597	0.677793	2.08835	O-hydroxycinnamoyltransferase
Pbr009545.1	PbHCT47	0.57559	0.662302	0.041153	0.027367	0.483613	0.57559	2.29908	O-hydroxycinnamoyltransferase
Pbr035966.1	PbHCT22	0.882626	0.741442	0.027792	0.54454	2.2436	0.882626	3.56076	O-hydroxycinnamoyltransferase
Pbr010632.1	PbPRX74	11.8881	3.29505	3.06949	7.19817	10.9674	11.8881	1.37979	peroxidase
Pbr015016.1	PbPRX66	0.214287	0.38883	0.026362	0.127066	0.11696	0.214287	1.58855	peroxidase
Pbr004261.1	PbUGT25	1.13038	0.643682	0.166063	1.07064	1.30229	1.13038	1.70447	UDP-glycosyltransferase
Pbr001279.1	PbUGT29	0.025002	0.048163	0.026995	0.225651	0.047681	0.025002	1.86677	UDP-glycosyltransferase
Pbr038584.1	PbNAC43(PbNSC)	32.5736	29.9793	29.7054	55.9824	67.4901	61.0705	1.00617	NAC domain-containing protein 43-like
Pbr019289.1	PbNAC100c	0.689271	0.938699	0.778463	9.99533	11.1027	20.9054	4.14795	NAC domain-containing protein 100-like
Pbr038436.1	PbNAC100d	0.566666	0.634561	0.967791	2.03446	1.79084	2.35086	1.55933	NAC domain-containing protein 100
Pbr007673.1	PbNAC47b	3.26974	2.52575	2.73588	3.91638	5.12526	13.9922	1.47531	NAC domain-containing protein 47-like
Pbr024864.1	PbNAC72b	92.163	72.9474	71.9669	139.417	198.413	299.864	1.48532	NAC domain-containing protein 72
Pbr007284.1	PbNAC100a	11.5032	9.10116	9.41969	16.1353	20.0504	25.7289	1.07887	NAC domain-containing protein 100-like
Pbr038701.2	PbMYB308	4.42192	5.16245	3.71661	8.73447	11.2445	9.78542	1.17766	transcription repressor MYB308-like
Pbr000876.1	PbMYB6	0.522735	0.527928	0.243262	1.88234	2.82988	1.98237	2.51184	transcription repressor MYB6-like
Pbr038922.1	PbMYB108	41.7651	45.4663	52.9626	113.775	167.933	270.57	1.94191	transcription factor MYB108-like
Pbr013259.1	PbMYB-EMFa	3.66077	3.2017	1.32754	9.08975	5.3754	7.43279	1.70204	myb family transcription factor EFM-like
Pbr015309.1	PbMYB44a	23.4465	23.2992	29.6465	43.9499	60.3832	67.8495	1.17094	transcription factor MYB44-like
Pbr025199.1	PbMYB44b	12.2957	13.3004	11.6601	22.5454	25.7343	33.6202	1.14879	transcription factor MYB44
Pbr027474.1	PbMYB-EMFb	5.50918	4.36396	2.79834	7.27923	9.51687	8.46074	1.12114	myb family transcription factor EFM
Pbr019262.1	PbMYB306	11.6943	14.3133	13.7727	8.00126	6.90788	4.38666	-1.01418	myb-related protein 306
Pbr030451.1	PbABR1a	0.251258	0.518905	1.04661	4.15121	9.6929	21.9076	4.25799	ethylene-responsive transcription factor ABR1-like
Pbr022408.1	PbWRKY40a	0.209242	1.40437	0.178161	2.04786	5.15482	7.9974	3.04674	probable WRKY transcription factor 40
Pbr013255.1	PbRAV1	20.5478	19.1323	19.3173	31.4662	34.3101	62.8564	1.13622	AP2/ERF and B3 domain-containing transcription factor RAV1-like
Pbr018641.1	PbERF113a	1.98975	2.37031	1.71232	5.1553	4.71992	6.48777	1.42684	ethylene-responsive transcription factor ERF113-like
Pbr042466.1	PbbHLH195	11.6658	19.001	14.0643	48.9591	51.2317	41.3247	1.71407	transcription factor MYC2
Pbr009541.1	bHLH51	5.4683	5.12731	4.186	13.1253	19.2145	27.4801	2.0235	transcription factor bHLH51-like
Pbr031258.1	PbERF021	12.6218	17.0998	12.649	7.51194	3.53823	5.77089	-1.32119	ethylene-responsive transcription factor ERF021-like
Pbr004947.1	PbbHLH130	8.1298	6.43123	6.85452	20.0433	19.2683	23.7649	1.56814	transcription factor bHLH130-like
Pbr008639.1	PbWRKY23	0.252063	1.03919	0.509965	1.77613	4.44454	4.17817	2.52648	probable WRKY transcription factor 23
Pbr027108.1	PbbHLH137	2.47889	1.84051	1.92186	0.736143	0.347129	0.597908	-1.8948	transcription factor bHLH137
NewGene_5179	PbHY5	19.552	17.6122	12.3559	37.1117	37.0125	42.1759	1.27233	transcription factor HY5-like isoform X2
Pbr037452.1	PbWRKY75a	0.241217	0.877231	1.01988	2.36693	5.02765	4.73698	2.44611	probable WRKY transcription factor 75
Pbr017706.1	PbWRKY75b	0	0.834304	0.225634	2.36308	6.01869	4.99233	3.52281	probable WRKY transcription factor 75
Pbr004885.1	PbWRKY40b	13.4209	13.0224	11.3315	20.364	25.1478	43.0672	1.24263	probable WRKY transcription factor 40
Pbr013927.1	PbERF027	0	0	0	1.32279	2.97134	2.88305	7.95312	ethylene-responsive transcription factor ERF027-like
Pbr041633.1	PbbHLH18	14.6928	7.33253	9.65913	22.5328	32.6008	49.8671	1.74073	transcription factor bHLH18-like
Pbr020024.1	PbERF003	166.283	139.585	127.779	69.5631	47.7343	50.9827	-1.35701	ethylene-responsive transcription factor ERF003
Pbr019494.1	PbABR1b	0.874861	0.717849	0.906354	13.5139	44.7184	87.8984	5.85248	ethylene-responsive transcription factor ABR1-like
Pbr037846.1	PbERF113b	1.13549	0.566452	0.766975	5.57075	8.03575	11.7666	3.35566	ethylene-responsive transcription factor ERF113-like isoform X2
Pbr015699.1	PbERF106	4.74	3.44282	1.48175	18.318	23.1096	27.7253	2.84951	ethylene-responsive transcription factor ERF106-like
Pbr040479.1	PbbZIP11	12.199	13.8145	11.6368	20.2617	36.8143	34.2606	1.28719	bZIP transcription factor 11-like isoform X1

## Sheet: Table S2
Table S1. Defferentialy expressed lignin biosynthesis genes in pear fruit flesh (SL) and stone cell (SR) of pear fruits
	'Dangshansuli'							'Cuiguan'
geneID		DSL_15	DSR_15	DSL_35	DSR_35	DSL_55	DSR_55	CSL_15	CSR_15	CSL_35	CSR_35	CSL_55	CSR_55	Description
Pbr008363.1	PbrPAL1	244.637	242.496	246.045	284.815	35.2412	66.9393	130.214	99.488	127.244	206.458	30.836	47.3962	phenylalanine ammonia-lyase
Pbr016460.1	PbrPAL3	15.8762	19.1467	17.6957	19.6304	3.83525	4.68411	6.51066	10.8613	10.1424	13.1194	2.61848	4.37867	phenylalanine ammonia-lyase
Pbr017290.1	PbrC4H1	1118.09	1251.87	1632.74	2031.02	773.704	1696.33	1211.57	1218.29	1342.84	1862.75	430.333	523.401	cinnamate 4-hydroxylase
Pbr013141.1	PbrC4H2	371.803	348.239	438.031	480.296	293.962	504.705	353.405	320.17	307.1	426.601	467.489	434.617	cinnamate 4-hydroxylase
Pbr013138.1	PbrC4H3	5.71448	3.58323	3.81975	2.53464	2.65756	2.69474	1.26143	0.867878	0.985355	0.607387	2.36559	2.0708	cinnamate 4-hydroxylase
Pbr013140.1	PbrC4H5	0.0947525	0.0914489	0.0252617	0.119074	0	0.0610155	3.14177	1.70741	0.357867	0.495085	0.282363	0.268281	cinnamate 4-hydroxylase
Pbr024635.1	Pbr4CL1	149.518	157.886	216.406	276.359	94.7399	219.303	1.68815	2.24527	1.46707	2.24933	0.301546	0.399196	4-coumarate:CoA ligase
Pbr039972.1	Pbr4CL2	1.76009	2.16033	8.74386	4.33072	0.681964	1.71301	0.809417	0.661856	0.390982	0.534091	0.546869	0.60671	4-coumarate:CoA ligase
Pbr001283.1	Pbr4CL3	149.242	156.623	215.079	278.347	97.346	227.224	317.134	348.405	265.54	413.784	28.2458	59.0601	4-coumarate:CoA ligase
Pbr013445.1	Pbr4CL4	80.6504	86.4094	86.3011	118.74	29.8256	91.2238	53.6504	51.8662	40.3976	65.6691	1.82036	2.42838	4-coumarate:CoA ligase
Pbr005761.1	Pbr4CL5	24.7975	18.0757	23.0772	15.4796	13.2243	19.6443	23.5228	17.6787	22.8692	23.6647	17.4073	17.5279	4-coumarate:CoA ligase
Pbr026213.1	Pbr4CL6	9.65841	9.06289	0.534789	0.210684	0	0.00995866	1.22985	0.241391	0.224285	0.247467	0.00888088	0.059915	4-coumarate:CoA ligase
Pbr027219.1	Pbr4CL7	26.6528	18.5204	22.9801	19.1008	7.60804	11.5456	8.82108	8.29856	10.4552	8.02585	15.568	15.1808	4-coumarate:CoA ligase
Pbr036926.1	Pbr4CL8	54.5137	56.3247	35.1998	25.9755	40.9221	61.0467	36.5921	31.0928	22.8592	23.3018	76.6058	90.3155	4-coumarate:CoA ligase
Pbr036272.1	Pbr4CL9	12.7565	13.6929	14.0637	14.7073	8.81952	16.8066	23.5909	21.3466	21.3573	26.6604	5.24799	6.00386	4-coumarate:CoA ligase
Pbr038759.1	Pbr4CL13	27.6651	29.8085	27.9496	28.8816	17.0102	28.6397	25.0886	25.9124	20.4108	24.9844	15.8152	16.7968	4-coumarate:CoA ligase
Pbr030475.1	Pbr4CL14	24.1667	17.2003	23.0166	17.7744	24.0619	28.6257	20.6636	14.8586	13.6328	13.4223	77.6829	71.776	4-coumarate:CoA ligase
Pbr027708.1	Pbr4CL15	18.1227	14.1282	15.9235	11.5075	8.33667	10.7677	21.0803	15.1722	16.7781	10.7055	28.1978	28.106	4-coumarate:CoA ligase
Pbr011975.1	Pbr4CL16	34.9059	30.0019	45.346	33.2556	35.1351	45.3249	30.5224	27.3377	18.7654	16.1693	27.4724	27.3376	4-coumarate:CoA ligase
Pbr019162.1	Pbr4CL18	13.29	15.7586	11.5982	13.9261	14.0604	21.4939	17.7733	15.9639	18.1118	20.5232	17.8712	18.4022	4-coumarate:CoA ligase
Pbr037933.1	Pbr4CL21	0.16045	0.0310553	0.0734639	0.0277076	0.112995	0.0550336	0	0.0391486	0.0438722	0.0662572	88.3659	76.3181	4-coumarate:CoA ligase
Pbr040753.1	Pbr4CL22	3.33382	3.80416	3.2831	4.29032	2.12649	3.50356	2.43289	3.26219	3.28379	3.1774	1.97868	2.14685	4-coumarate:CoA ligase
Pbr021917.1	Pbr4CL23	14.6632	14.2704	13.4483	17.0373	7.25348	15.6416	17.3611	17.6649	15.2521	18.1654	7.82393	8.71635	4-coumarate:CoA ligase
Pbr003455.1	Pbr4CL25	73.1369	64.4768	100.32	77.7876	69.4598	92.621	42.7835	35.0525	23.6072	21.3008	35.9937	36.6053	4-coumarate:CoA ligase
Pbr012647.1	Pbr4CL27	1.12142	0.626726	0.480304	0.949842	0.0160134	0.00825792	1.36806	0.457692	0.131424	0.707642	0.0329389	0.0361703	4-coumarate:CoA ligase
Pbr037490.1	Pbr4CL30	5.88052	4.60254	3.63181	4.41302	1.69996	2.95218	2.5959	3.39632	3.82165	2.35892	3.29432	4.22506	4-coumarate:CoA ligase
Pbr004638.1	PbrHCT1	0.298468	0.267224	0.287183	0.349674	0.693276	1.71853	0.0920012	0.137496	0.326183	0.342087	0.114696	0.330336	O-hydroxycinnamoyltransferase
Pbr027302.1	PbrHCT2	0.0817802	0.0462791	0	0	0.0452558	0.0576463	0.0389361	0	0.0984038	0.0652603	3.49385	4.09082	O-hydroxycinnamoyltransferase
Pbr005360.1	PbrHCT3	1.59178	9.32504	1.17589	4.69817	0.215528	2.95447	5.0519	18.3645	0.889385	2.15815	0	0.0343028	O-hydroxycinnamoyltransferase
Pbr027303.1	PbrHCT4	0	0	0	0	0.0117804	0.03645	0	0	0	0	2.43296	2.92852	O-hydroxycinnamoyltransferase
Pbr029548.1	PbrHCT6	0.715877	0.716337	1.05519	0.723139	0.175558	0.329098	2.10918	2.62279	0.338109	0.371527	0.0107647	0.0518744	O-hydroxycinnamoyltransferase
Pbr005916.1	PbrHCT7	30.6117	32.0589	23.7005	26.4359	23.8287	35.7437	29.8244	29.6734	21.7284	24.0848	29.6915	31.8171	O-hydroxycinnamoyltransferase
Pbr029551.1	PbrHCT8	1.12211	0.449665	0.505262	0.30079	1.10052	0.484824	0.111042	0.0977637	1.40188	0.293258	62.2572	74.6613	O-hydroxycinnamoyltransferase
Pbr029857.1	PbrHCT10	0.536339	0.729296	0.816204	2.00799	0.236565	1.13216	0.0306096	0.103555	0.516991	0.984956	0.0840204	0.171269	O-hydroxycinnamoyltransferase
Pbr006451.1	PbrHCT13	12.2818	12.6025	12.289	13.2755	10.5846	13.4308	10.6	13.3745	11.4664	10.7348	15.0428	17.7286	O-hydroxycinnamoyltransferase
Pbr006452.1	PbrHCT15	2.9333	3.78978	2.42608	3.28365	2.80697	7.85241	1.94199	3.03019	2.23895	1.4997	2.73556	3.76719	O-hydroxycinnamoyltransferase
Pbr035167.1	PbrHCT16	0.230409	0.217791	27.3566	7.12423	0.669225	0.0295266	1.11015	0.235102	4.20191	1.51488	0.0507098	0.0605073	O-hydroxycinnamoyltransferase
Pbr006454.1	PbrHCT17	0.122393	0.262266	0.0133793	0.0924062	0.0858653	0.200497	4.69688	7.53513	0.472984	0.809238	0.576058	0.557604	O-hydroxycinnamoyltransferase
Pbr035966.1	PbrHCT22	3.98206	0.553358	0.755918	0.427375	1.54412	0	0.166792	0.353725	0.285182	0.724771	0.0467159	0.0154259	O-hydroxycinnamoyltransferase
Pbr006480.1	PbrHCT25	0.254923	0.265136	0.114698	0.189841	0.359706	0.730452	2.94073	3.82111	0.418129	0.319271	0.418584	0.290559	O-hydroxycinnamoyltransferase
Pbr036246.1	PbrHCT26	33.6763	21.3466	64.9638	55.3362	57.2418	60.1163	0.574974	1.13577	2.21435	1.70761	4.36426	4.08463	O-hydroxycinnamoyltransferase
Pbr006481.1	PbrHCT27	0.58318	0.736104	0.0975257	0.182956	0.0961856	0.524591	0.439067	1.0274	0.519421	0.683133	0.16737	0	O-hydroxycinnamoyltransferase
Pbr036260.1	PbrHCT28	0.369222	0.126281	0.27277	0.123166	0.0574516	0.0351802	1.25838	1.85444	0.56883	0.925082	0.104019	0.0656777	O-hydroxycinnamoyltransferase
Pbr006484.3	PbrHCT29	11.5783	11.3482	10.9233	14.0937	8.68805	14.1627	21.0797	25.7936	21.3458	20.0847	28.9213	32.5138	O-hydroxycinnamoyltransferase
Pbr006709.1	PbrHCT33	69.7514	71.6522	44.8438	44.1981	12.0069	35.7689	75.4457	79.063	60.0791	58.1948	1.59638	2.59556	O-hydroxycinnamoyltransferase
Pbr038368.1	PbrHCT36	0.252443	0.237662	1.02167	0.772844	0.0165925	0.0353312	0	0	0.0563112	0	0	0	O-hydroxycinnamoyltransferase
Pbr006821.1	PbrHCT39	1.14383	0.261112	0.0737271	0.0329065	0.666748	0.227041	0	0.0152328	0	0.00761519	37.8025	43.0522	O-hydroxycinnamoyltransferase
Pbr041045.1	PbrHCT40	1.99137	2.42084	7.94345	5.8468	3.91925	6.04879	4.03165	3.90446	13.2587	8.42329	11.134	9.50859	O-hydroxycinnamoyltransferase
Pbr041046.1	PbrHCT42	0.558956	1.32825	3.88828	4.09955	2.41833	3.78794	2.40229	2.18276	2.1748	1.73687	0.232872	0.164825	O-hydroxycinnamoyltransferase
Pbr041049.1	PbrHCT48	1.1805	0.328294	0.565035	0.149411	1.63269	0.694212	0.111312	0.112492	0.00776661	0.0699617	0.0144095	0.0329288	O-hydroxycinnamoyltransferase
Pbr010872.1	PbrHCT49	57.1612	69.1401	45.4769	49.524	22.5094	37.5003	62.7071	85.1618	39.1451	60.4678	33.4175	60.1566	O-hydroxycinnamoyltransferase
Pbr041050.1	PbrHCT50	0.54508	0.186448	1.66762	1.17055	0.293717	0.24351	0.266287	0.227561	0.981451	0.334218	0.405621	0.32009	O-hydroxycinnamoyltransferase
Pbr012356.2	PbrHCT51	240.229	166.775	149.7	159.076	6.8965	17.3956	72.4116	40.1413	315.986	357.694	49.2931	40.6624	O-hydroxycinnamoyltransferase
Pbr041427.1	PbrHCT52	5.15574	3.36151	0.9469	0.851414	0.900262	0.571316	4.38854	3.56762	1.37957	1.29639	1.85515	1.94387	O-hydroxycinnamoyltransferase
Pbr041550.1	PbrHCT54	4.89198	7.08099	2.84671	4.42895	2.79599	7.70415	8.81941	13.8433	6.80773	13.212	0.20859	0.341473	O-hydroxycinnamoyltransferase
Pbr042347.1	PbrHCT58	3.83813	1.52537	0.337143	0.0878764	0.4427	0.0988289	0.292519	0.124244	0.257345	0.227619	10.6886	6.69838	O-hydroxycinnamoyltransferase
Pbr014028.1	PbrHCT61	14.4745	17.0474	15.8627	16.7288	15.6183	22.8411	10.6933	14.7417	16.4474	20.2053	13.1409	14.1075	O-hydroxycinnamoyltransferase
Pbr014082.1	PbrHCT63	17.1391	18.7247	16.2563	16.9451	11.0547	16.723	18.1751	18.0543	17.6413	18.1289	16.762	19.6371	O-hydroxycinnamoyltransferase
Pbr015411.1	PbrHCT64	0.637871	1.5456	2.6859	2.40936	0.0585193	0.0241422	7.53834	4.86122	2.75791	5.84896	0.132935	0.0508898	O-hydroxycinnamoyltransferase
Pbr016167.1	PbrHCT65	1.87454	2.76366	1.9683	2.62867	0.967955	3.15532	2.63088	1.82576	1.75636	2.07536	0.15764	0.241972	O-hydroxycinnamoyltransferase
Pbr016740.1	PbrHCT67	1.60192	1.46421	7.44075	5.17305	3.14233	2.98877	3.16107	3.66472	20.819	15.6637	11.4062	9.01555	O-hydroxycinnamoyltransferase
Pbr016836.1	PbrHCT68	9.55383	10.1918	3.50599	5.02592	0.543816	1.05722	5.46245	6.2105	4.47387	6.13613	0.915445	0.605185	O-hydroxycinnamoyltransferase
Pbr018314.1	PbrHCT71	4.58216	4.09837	5.59371	6.38774	2.59644	5.15365	24.7426	28.4062	19.371	24.203	2.06656	3.61774	O-hydroxycinnamoyltransferase
Pbr018429.1	PbrHCT73	6.47765	6.8685	5.20607	6.29453	4.62496	10.7695	3.26561	4.26864	7.92738	5.61578	4.12004	5.82726	O-hydroxycinnamoyltransferase
Pbr018433.1	PbrHCT74	0.164832	0.426811	0.478463	0.922472	0.0123734	0.114974	3.73952	6.08297	3.53169	6.41843	0	0.123293	O-hydroxycinnamoyltransferase
Pbr022422.1	PbrHCT78	771.128	768.366	709.703	676.727	430.236	546.948	22.5145	19.5085	13.6507	12.9607	9.89607	10.4023	O-hydroxycinnamoyltransferase
Pbr022425.1	PbrHCT79	569.909	570.918	674.911	900.64	377.045	820.048	572.467	589.871	456.68	650.372	81.6866	132.212	O-hydroxycinnamoyltransferase
Pbr024792.1	PbrHCT81	2.21736	1.3768	6.02573	4.5469	0.530815	0.473184	0.401897	0.037639	1.21485	0.259945	0.324335	0.196664	O-hydroxycinnamoyltransferase
Pbr020890.1	PbrC3'H1	264.973	298.019	267.921	364.827	161.214	398.776	354.634	429.591	209.996	343.888	52.5608	77.8352	p-coumarate 3-hydroxylase
Pbr026583.1	PbrC3'H2	42.2312	46.928	33.8256	37.055	26.448	45.4444	69.4336	75.2642	38.605	50.8212	22.8595	24.2358	p-coumarate 3-hydroxylase
Pbr026584.1	PbrC3'H3	49.2271	57.878	41.9818	33.0174	27.2665	44.4482	82.3324	68.9047	34.783	46.2175	15.4153	24.1536	p-coumarate 3-hydroxylase
Pbr020886.1	PbrC3'H4	46.6357	43.4671	73.7047	59.5493	42.9261	57.2142	26.31	18.4058	20.3657	22.7226	9.72064	9.49496	p-coumarate 3-hydroxylase
Pbr020888.1	PbrC3'H5	3.32506	2.62671	3.24825	3.81372	4.45909	6.82251	2.96563	2.40092	2.54185	1.97251	2.00466	2.18152	p-coumarate 3-hydroxylase
Pbr002315.3	PbrCSE1	266.823	305.003	364.247	469.119	109.461	307.575	373.971	423.176	288.247	485.492	16.6436	27.1005	caffeoyl shikimate esterase
Pbr039057.1	PbrCSE4	10.1337	3.01514	3.11022	3.84509	3.41992	2.98201	3.2732	3.24741	1.66374	2.86818	0.485824	0.565035	caffeoyl shikimate esterase
Pbr026463.1	PbrCSE6	0.401083	0.0939252	0.257951	0.166022	0.562816	0.821045	0.0335528	0	0.115038	0.058454	1.49818	1.43272	caffeoyl shikimate esterase
Pbr042390.1	PbrCSE8	4.22243	4.78632	5.86399	0.108244	1.63129	2.48433	3.69463	0.11143	2.15847	1.6061	1.4863	0.76891	caffeoyl shikimate esterase
Pbr038157.1	PbrCSE9	11.6436	7.18762	9.32801	7.71068	5.1487	4.97738	6.68632	7.50725	10.8453	8.54258	19.8358	19.6056	caffeoyl shikimate esterase
Pbr013306.1	PbrCSE11	44.0053	39.5564	27.3154	31.1235	33.3206	51.0887	51.5234	46.5623	43.8368	52.4993	70.127	63.8675	caffeoyl shikimate esterase
Pbr034764.1	PbrCSE12	3.59855	3.59071	4.16658	3.93023	3.01149	4.34754	3.5303	3.69381	4.08231	3.34174	3.04451	2.80299	caffeoyl shikimate esterase
Pbr013307.2	PbrCSE13	3.58079	2.57549	8.24187	6.92651	2.59849	4.23543	5.19267	4.77862	5.9383	5.6231	4.29592	3.54236	caffeoyl shikimate esterase
Pbr032606.2	PbrCSE14	2.49362	3.03695	3.31679	4.99882	2.27626	3.75278	5.81573	4.66064	5.2212	5.94515	3.20607	3.13332	caffeoyl shikimate esterase
Pbr028331.1	PbrCSE15	10.6288	10.0707	4.60491	6.34492	5.80821	13.3412	8.25801	6.80976	2.73281	3.93558	1.12205	1.39637	caffeoyl shikimate esterase
Pbr038811.1	PbrCSE16	9.93362	8.57283	2.5053	2.71911	1.87612	2.50527	6.99197	5.74207	1.23137	1.33608	1.5368	1.70326	caffeoyl shikimate esterase
Pbr008780.1	PbrCSE17	25.6125	25.227	38.0416	34.1285	30.1103	37.2191	36.9341	36.1658	44.7412	45.8575	228.61	241.585	caffeoyl shikimate esterase
Pbr000313.1	PbrCSE19	1.62805	1.3954	1.18182	0.837237	1.0319	1.37526	1.11069	1.91717	1.27097	1.57227	1.71326	2.1622	caffeoyl shikimate esterase
Pbr028820.1	PbrCSE20	7.96476	8.29689	9.17226	10.3605	8.25363	12.7682	11.9847	12.206	12.309	13.2222	13.0983	12.6178	caffeoyl shikimate esterase
Pbr034765.1	PbrCSE22	2.69531	2.88777	3.93286	3.67177	2.075	2.84203	2.31835	2.05632	2.65109	2.32048	2.02021	2.3434	caffeoyl shikimate esterase
Pbr020429.1	PbrCSE23	3.80736	3.91574	3.54287	2.83991	2.24387	4.29751	3.71524	3.42932	4.08311	3.2402	3.18769	3.30227	caffeoyl shikimate esterase
Pbr020418.1	PbrCSE24	1.76864	1.56221	1.40335	1.61474	1.20824	1.43017	1.39791	1.48743	1.56423	1.21217	1.44424	1.63897	caffeoyl shikimate esterase
Pbr005873.1	PbrCSE26	11.279	9.39232	12.3486	10.6545	11.5389	17.105	15.0353	13.539	14.9498	14.7508	21.3908	21.8228	caffeoyl shikimate esterase
Pbr028095.1	PbrCSE29	8.38892	8.27406	7.82201	8.3838	5.42802	9.49542	10.436	9.97635	13.0958	14.6757	10.5432	11.3632	caffeoyl shikimate esterase
Pbr034039.1	PbrCCOAMT1	836.542	982.705	1131.24	1580.21	262.023	742.521	723.941	782.301	458.962	819.35	27.1462	55.73	caffeoyl-CoA O-methyltransferase
Pbr038712.1	PbrCCOAMT2	12.3411	12.5214	20.5963	25.1368	4.39989	12.0627	12.6489	14.536	10.2497	15.3812	0.904293	1.07821	caffeoyl-CoA O-methyltransferase
Pbr038709.1	PbrCCOAMT3	11.9033	12.9427	18.9272	21.7172	3.85808	11.2043	10.3746	10.7057	8.27828	13.4949	0.534145	0.760627	caffeoyl-CoA O-methyltransferase
Pbr028166.1	PbrCCOAMT4	0.921686	1.15964	0.254632	0.374133	0.199333	0.331931	0.170327	0.469177	0.255498	0.291747	0	0.0774116	caffeoyl-CoA O-methyltransferase
Pbr019305.1	PbrCCOAMT6	113.129	162.984	99.3168	88.9825	20.597	28.164	99.2009	111.919	76.7936	74.9802	12.57	8.81861	caffeoyl-CoA O-methyltransferase
Pbr025246.1	PbrCCOAMT7	1.62236	1.425	2.38299	1.70777	1.494	2.00456	2.18881	2.1793	2.42357	2.57117	3.25611	2.5471	caffeoyl-CoA O-methyltransferase
Pbr029428.1	PbrF5H1	84.1033	87.3413	115.734	158.592	51.2285	121.936	84.596	83.1793	46.029	72.5257	2.12381	3.63031	ferulate 5-hydroxylase
Pbr022142.1	PbrF5H2	217.608	213.523	282.453	342.476	109.306	229.849	209.935	214.966	107.408	140.528	3.1631	5.75982	ferulate 5-hydroxylase
Pbr040547.1	PbrF5H3	129.13	129.432	186.677	248.486	62.6085	163.15	98.5084	99.1933	58.0193	99.8231	3.84971	5.98415	ferulate 5-hydroxylase
Pbr013510.1	PbrCOMT1	2477.73	2719.61	3642.66	4439.4	1530.41	3345.36	2800.37	2721.49	1903.96	3099.03	222.294	334.597	caffeic acid 3-O-methyltransferase
Pbr040042.1	PbrCOMT2	0.141498	0.227421	0.242808	0.275102	0.0147737	0.166027	0.980788	1.78254	0.432983	0.844395	0.0543529	0.0130962	caffeic acid 3-O-methyltransferase
Pbr025887.1	PbrCOMT7	8.91972	15.8691	16.8026	13.4726	4.96588	4.42799	1.99609	2.48513	0.587305	0.770024	0.0309815	0.0362532	caffeic acid 3-O-methyltransferase
Pbr007791.1	PbrCOMT10	0.051046	0.0692997	3.92985	1.15349	0.679179	1.61876	0.0385413	0.0160745	0.199648	0.134968	0.100174	0.388932	caffeic acid 3-O-methyltransferase
Pbr025883.1	PbrCOMT11	0.051046	0.137481	10.0487	1.89071	0.0145746	0	0.388791	0.244835	0.81867	0.542052	0	0	caffeic acid 3-O-methyltransferase
Pbr030676.1	PbrCOMT20	4.66824	7.32779	7.70864	10.1012	1.16295	3.90123	61.7798	68.2246	28.5718	62.6149	0.412206	0.224342	caffeic acid 3-O-methyltransferase
Pbr000419.1	PbrCOMT25	0.036134	0.0369265	0.151558	0.0675107	0	0	0.580482	0.806177	0.223619	0.275039	1.53573	1.88	caffeic acid 3-O-methyltransferase
Pbr000418.1	PbrCOMT26	5.69488	5.29571	11.582	11.7408	12.3031	21.9275	10.917	10.5468	15.0734	15.9143	45.1818	47.5977	caffeic acid 3-O-methyltransferase
Pbr020582.1	PbrCOMT29	0	0	0	0.0174173	0	0	2.61664	1.18977	1.16876	1.26095	11.72	10.5308	caffeic acid 3-O-methyltransferase
Pbr036055.1	PbrCOMT32	8.98429	9.41301	11.2995	14.3949	3.6546	12.7694	2.9555	4.45703	3.89628	3.91384	0.28238	0	caffeic acid 3-O-methyltransferase
Pbr006920.1	PbrCCR1	255.38	251.71	226.857	225.643	183.084	283.607	261.788	246.262	159.134	173.489	215.815	182.264	cinnamoyl CoA reductase
Pbr009661.1	PbrCCR7	3.60499	3.34411	3.71314	5.4878	1.90903	4.61738	4.20535	3.76025	4.04786	5.04067	2.68348	2.98635	cinnamoyl CoA reductase
Pbr009662.1	PbrCCR8	0.0759066	0.178152	1.85061	1.69696	0.102435	0.256999	0.0433478	0.0601862	0.146093	0.148398	0.0326738	0	cinnamoyl CoA reductase
Pbr011590.1	PbrCCR9	25.9768	20.2925	24.1276	20.9256	43.4422	55.3433	9.91291	12.2624	8.74707	11.3664	5.65184	7.11526	cinnamoyl CoA reductase
Pbr011592.1	PbrCCR10	78.651	72.7911	63.3388	52.8647	105.34	126.784	45.7581	45.905	31.9247	32.6697	55.1302	55.3131	cinnamoyl CoA reductase
Pbr011595.1	PbrCCR11	46.0392	50.492	39.4265	34.8412	49.0577	62.8706	44.5773	44.5182	30.6837	34.7901	29.4331	30.3757	cinnamoyl CoA reductase
Pbr013435.1	PbrCCR13	13.2166	2.08646	2.70147	1.39267	4.78568	0.597998	2.91288	2.31264	0.908012	1.38441	0.147799	0.0965757	cinnamoyl CoA reductase
Pbr013866.1	PbrCCR14	4.44498	3.88375	1.75054	2.07044	0.647047	0.546048	3.99726	5.72811	10.8525	11.3207	8.54474	9.76627	cinnamoyl CoA reductase
Pbr015108.2	PbrCCR18	1.87889	1.15625	8.81802	11.2066	10.2086	13.5894	8.46416	8.3361	5.57561	4.22287	14.3566	12.8473	cinnamoyl CoA reductase
Pbr015109.1	PbrCCR19	5.84751	4.99253	8.73236	9.56192	7.90673	13.8746	6.58402	5.31812	7.32272	6.89137	7.47027	5.62569	cinnamoyl CoA reductase
Pbr022402.1	PbrCCR21	307.472	334.024	384.45	482.073	260.412	576.342	240.784	258.57	207.163	305.411	39.5366	57.1143	cinnamoyl CoA reductase
Pbr022403.1	PbrCCR22	1.90449	2.21745	5.38692	6.93364	11.9586	19.7118	0.847518	0.979794	1.10421	1.46758	0.609122	0.278065	cinnamoyl CoA reductase
Pbr022405.1	PbrCCR23	112.859	112.095	154.168	175.763	121.885	204.401	77.5342	87.1136	88.2876	107.316	40.5464	47.2277	cinnamoyl CoA reductase
Pbr022902.1	PbrCCR25	0.347992	0.316629	0.272789	0.451275	0.949317	1.56545	2.44995	2.19492	1.8031	1.89747	2.84904	2.46458	cinnamoyl CoA reductase
Pbr022903.1	PbrCCR26	2.20533	1.28171	2.10041	0.768282	4.20778	2.35186	0.188075	0.292884	1.87203	0.110812	3.94973	2.11588	cinnamoyl CoA reductase
Pbr022904.1	PbrCCR27	0.891003	0.728405	1.23439	0.974729	0.919317	1.35934	0.294089	0.420156	0.615137	0.360526	0.72309	0.576673	cinnamoyl CoA reductase
Pbr022905.1	PbrCCR28	24.4657	25.5114	25.6427	27.3028	22.5623	29.8509	68.3796	71.9696	52.465	49.9029	113.27	100.065	cinnamoyl CoA reductase
Pbr024414.1	PbrCCR29	0.794876	0.659104	0.585895	0.776832	1.76146	3.12538	2.34019	3.77399	1.0164	0.538425	0.701494	0.587055	cinnamoyl CoA reductase
Pbr026638.1	PbrCCR30	27.3004	27.4439	31.4595	30.0682	22.2909	31.7405	32.5633	32.4421	37.3922	37.7165	26.1694	28.0843	cinnamoyl CoA reductase
Pbr028834.2	PbrCCR32	22.4339	26.178	32.4117	47.1888	4.70744	17.5347	2.39988	2.55268	2.01655	4.03609	0.15708	0.104105	cinnamoyl CoA reductase
Pbr028835.1	PbrCCR33	22.5417	19.1414	36.1543	51.6953	14.5544	41.6502	37.7768	41.0938	37.4747	60.2851	2.08895	1.9652	cinnamoyl CoA reductase
Pbr030621.1	PbrCCR34	0.736888	1.04084	0.7617	0.695427	0.322737	0.482206	1.3279	1.41842	1.70444	0.900084	1.08367	1.03766	cinnamoyl CoA reductase
Pbr039962.1	PbrCCR36	0.467059	0.069798	0.0460675	0.0613822	0.216288	0.188198	0.717964	1.00583	0.922446	0.796382	0.318519	0.350454	cinnamoyl CoA reductase
Pbr042690.1	PbrCCR37	0.61735	0.554426	0.363537	0.312906	1.50388	3.37995	0.217878	0.638715	0.34186	0.649998	0.268792	0.485832	cinnamoyl CoA reductase
Pbr042728.1	PbrCCR38	1.05739	0.99426	5.90227	3.9074	4.40336	4.44015	3.2738	2.61864	2.12282	1.89391	7.39763	3.15408	cinnamoyl CoA reductase
Pbr003617.1	PbrCAD1	9.55549	3.58246	1.71293	0.720605	1.82623	2.01673	2.47533	1.62428	1.33542	2.00299	1.20656	2.90485	cinnamyl alcohol dehydrogenase
Pbr003626.1	PbrCAD8	1.53764	1.09711	1.1745	1.43197	0.0616103	0.0301814	0	0	0	0	0	0	cinnamyl alcohol dehydrogenase
Pbr004675.1	PbrCAD10	0.340986	0.833359	0.769708	1.27673	0.280191	0.540935	1.14455	2.00442	3.77631	3.47073	0.840135	0.189966	cinnamyl alcohol dehydrogenase
Pbr004676.1	PbrCAD11	29.3127	15.5334	28.7787	15.9866	10.0543	7.45702	0.201361	0.154266	0.197962	0.146566	0.0342218	0.0480538	cinnamyl alcohol dehydrogenase
Pbr006899.1	PbrCAD16	4.75326	5.35426	3.0648	3.67378	1.0989	2.26982	5.19457	5.71321	3.88108	3.92058	2.61366	2.85158	cinnamyl alcohol dehydrogenase
Pbr010181.1	PbrCAD17	97.7515	101.901	103.858	99.2606	76.2407	117.047	152.394	160.452	115.14	103.384	113.3	107.939	cinnamyl alcohol dehydrogenase
Pbr025679.1	PbrCAD23	0.351661	0.613988	1.50636	1.01849	0.637493	0.837926	0.510652	0.285248	0.244821	0.187582	0.842836	0.52515	cinnamyl alcohol dehydrogenase
Pbr026287.1	PbrCAD24	334.336	314.852	410.866	520.396	318.553	707.341	317.132	346.78	193.303	310.243	37.1023	57.9922	cinnamyl alcohol dehydrogenase
Pbr026289.1	PbrCAD25	0.0911921	0.0966216	0.127035	0.12945	0.268081	0.388975	1.42055	0.931798	0.39513	0.660578	0.197857	0.28157	cinnamyl alcohol dehydrogenase
Pbr040238.1	PbrCAD28	6.95662	4.94953	24.9426	28.5335	12.9325	26.9013	4.50024	3.88303	3.61345	5.66114	0.282919	0.191514	cinnamyl alcohol dehydrogenase
Pbr042315.1	PbrLAC1	130.726	145.73	203.427	245.444	9.97226	43.043	133.17	109.765	77.6511	116.541	0.714494	0.344541	laccase
Pbr041372.1	PbrLAC2	8.40008	13.2798	19.059	18.738	0.454806	0.934895	2.90956	1.71283	1.34707	1.43542	0.185841	0.143463	laccase
Pbr027989.1	PbrLAC3	10.7709	16.3744	22.438	23.8298	0.41364	1.71862	1.33247	0.956354	0.794234	0.538262	0.0800108	0.0324967	laccase
Pbr035962.1	PbrLAC4	383.375	465.883	549.402	674.81	86.6547	307.696	368.758	365.467	261.869	440.388	1.91825	2.33647	laccase
Pbr012358.1	PbrLAC6	416.971	525.941	532.347	735.358	62.8509	298.601	468.944	460.234	349.643	572.705	3.89236	4.4557	laccase
Pbr034948.1	PbrLAC8	0.580077	0.599896	0.3077	0.26128	0.042334	0.160644	1.13931	0.884905	0.248607	0.173881	0.169748	0.0828927	laccase
Pbr014327.1	PbrLAC9	3.99816	2.87122	0.458285	0.702927	0.2866	0.229964	5.16666	4.15871	0.701851	0.409504	0.306975	0.339314	laccase
Pbr032053.1	PbrLAC10	10.1143	6.64629	1.49286	1.19452	0.551551	0.670309	6.47549	5.59949	1.38593	0.932521	0.502018	0.460121	laccase
Pbr011352.1	PbrLAC11	32.7737	28.6184	10.4433	22.4215	0.312586	1.26808	13.5336	12.5943	3.56707	11.9334	0.0100878	0	laccase
Pbr029312.1	PbrLAC12	0.264407	0.501921	1.60946	2.19691	0.0853524	0.157298	0.408738	0.362577	0.677694	0.92673	0	0	laccase
Pbr029299.1	PbrLAC13	0.12129	0.305504	0.80552	1.22775	0.035525	0.0547682	0.275964	0.262274	0.4423	0.850757	0	0	laccase
Pbr023443.1	PbrLAC14	2.01129	1.52762	0.190265	0.195672	0.0921032	0.0757264	0.55074	0.552897	0.135083	0.0113183	0.0283136	0.0305514	laccase
Pbr033951.1	PbrLAC16	93.5138	129.615	139.779	183.529	8.35145	47.5439	85.9934	74.2395	69.323	122.062	0.317976	0.768534	laccase
Pbr018935.1	PbrLAC17	0.216988	0.356739	0.174385	0.157076	0.110727	0.0966092	1.82846	1.77756	0.201941	0.55162	0.262032	0.310155	laccase
Pbr029309.1	PbrLAC18	3.32875	3.84835	2.53416	5.5687	0.599674	4.38378	0.145827	0.382265	0.280977	0.302499	0.0274202	0.0859676	laccase
Pbr003857.1	PbrLAC19	153.711	175.777	112.31	142.427	18.9033	106.348	218.424	239.136	99.8633	155.586	0.283614	0.207048	laccase
Pbr038988.1	PbrLAC21	42.8309	68.02	68.6363	148.904	13.4785	82.4713	33.3512	42.2811	33.4831	78.8082	0.434914	0.600505	laccase
Pbr039980.1	PbrLAC26	0.55156	0.313581	0.928198	0.402413	0.0515881	0.0397797	2.02278	0.238011	0.239337	0.0421392	0.183423	0.0508113	laccase
Pbr024725.2	PbrLAC29	1.98937	2.71272	5.30869	4.86325	1.84867	3.77657	2.02622	1.52639	1.91409	2.33275	2.07241	2.16258	laccase
Pbr013455.1	PbrLAC30	1.08958	0.323351	1.71369	1.03203	0.361456	0.53254	1.37917	0.118053	0.0612527	0.0851567	0.221204	0.595433	laccase
Pbr024489.1	PbrLAC35	0.687854	0.880179	0.119525	0.405033	0.191368	0.206876	1.19446	0.64571	0.240499	0.148708	0.0452673	0.131045	laccase
Pbr034913.1	PbrLAC38	2.93027	3.83394	2.82213	3.34836	0.053461	0.442389	5.04414	5.20835	3.57867	5.61489	0	0	laccase
Pbr010955.1	PbrLAC39	1.97867	2.65054	2.10915	2.74139	0.0289671	0.238032	5.87813	5.30945	2.67598	5.86213	0.0104533	0	laccase
Pbr010954.1	PbrLAC40	51.0808	47.2162	51.3385	63.5687	2.68018	11.2718	116.263	125.899	56.3444	95.4086	0.0832458	0.0710939	laccase
Pbr035749.1	PbrLAC41	0.430504	0.395791	0.409719	0.557012	0.375795	0.569221	0.466339	0.821466	1.41914	0.96437	1.2284	1.12715	laccase
Pbr013454.1	PbrLAC42	1.47442	1.45867	3.08491	3.18064	1.67564	3.37972	1.8533	1.59994	1.90907	2.33131	0.727633	0.692775	laccase
Pbr023440.1	PbrLAC49	1.72813	1.30752	0.147807	0.0604209	0.0937102	0.0752489	1.53561	1.66514	0.312466	0.16023	0.0862822	0.213764	laccase
Pbr011884.1	PbrLAC51	0.0295668	0.0197063	3.72197	1.32473	0.0402016	0.0172575	0.021397	0	0.00916754	0	0.034038	0	laccase
Pbr039481.1	PbrLAC52	356.834	449.654	178.609	242.354	10.567	38.1145	288.009	353.411	170.062	202.689	7.10813	8.51117	laccase
Pbr036608.1	PbrLAC53	7.32607	12.083	7.95962	8.90452	0.116039	1.21054	17.6915	20.7968	9.55338	17.6356	0	0.0444576	laccase
Pbr005770.1	PbrLAC55	35.0354	62.402	50.4722	43.79	10.2656	13.2244	86.5427	87.2399	201.117	210.257	59.2237	77.093	laccase
Pbr025074.1	PbrLAC57	6.19882	9.05375	6.09302	7.85597	0.792616	3.40299	4.86408	5.97404	3.75469	9.01828	0.752828	0.908151	laccase
Pbr001629.1	PbrLAC58	0.444694	0.559306	0.255118	0.285138	0.0460395	0.107983	1.45398	2.24546	1.21595	2.00424	0.25424	0.355303	laccase
Pbr042184.1	PbrLAC59	1.19239	1.90914	0.591624	0.600225	0.0181219	0.342847	0.729271	0.837169	0.466237	1.41614	0.049259	0.10508	laccase
Pbr031911.1	PbrLAC60	1.16046	2.39145	1.46631	1.72033	0.230819	0.704927	4.01777	3.94761	15.2118	19.1873	0.0486345	0.0413187	laccase
Pbr018115.1	PbrLAC61	4.34285	5.61902	6.06403	5.77932	1.15091	0.965536	19.4468	16.5945	14.6896	17.5561	4.2638	6.77762	laccase
Pbr035591.1	PbrLAC62	16.0591	19.6505	14.9396	19.9634	7.29743	12.5128	14.4579	13.4931	11.3857	12.3805	3.74655	3.63361	laccase
Pbr030763.1	PbrLAC67	45.7213	56.7769	31.4261	33.4386	4.59748	8.21089	42.9358	40.8552	24.8825	27.8701	3.19937	3.18411	laccase
Pbr031751.1	PbrLAC70	3.93429	6.07156	5.55886	6.62597	1.66857	2.97577	0	0.00989984	0.033194	0.0105534	0.0196377	0.0169671	laccase
Pbr017516.1	PbrLAC71	9.62323	13.0023	10.5354	11.9486	4.80428	9.55914	16.8624	14.6352	9.81842	15.0332	8.29175	10.7303	laccase
Pbr041806.1	PbrLAC73	1.70202	2.67488	1.87162	1.79618	0.285499	0.517046	2.35254	2.47975	1.72083	2.36242	0.647002	0.709217	laccase
Pbr009476.1	PbrLAC87	9.24754	4.83255	3.22968	1.57129	6.12641	3.08142	5.77391	5.02156	1.90612	0.311275	5.66043	2.19575	laccase
Pbr028727.1	PbrLAC89	2.45779	1.37683	1.71065	2.23151	0.694269	1.17769	0.805311	0.975517	0.606455	1.10832	0.604157	1.02672	laccase
Pbr028726.1	PbrLAC90	75.9567	65.4329	38.051	32.7637	34.3073	55.1661	23.5078	19.203	5.59369	5.54409	29.1701	27.8158	laccase
Pbr013412.1	PbrLAC91	11.6098	9.49564	4.06767	5.01128	8.43593	10.0892	7.17997	7.67688	3.61504	3.26619	7.35974	7.85431	laccase
Pbr035186.1	PbrPRX2	371.552	271.315	666.214	596.694	144.495	148.425	99.0776	87.5735	232.044	102.954	47.801	30.9245	peroxidase
Pbr041097.1	PbrPRX16	0.0493169	0.0158314	0.0163641	0.0492918	0	0.0120526	0.18415	0.139593	0.434428	0.237787	1.03924	0.862133	peroxidase
Pbr026502.1	PbrPRX32	0	0	0.816555	1.1175	0	0	0	0	0.344993	0.0363579	0	0	peroxidase
Pbr026235.1	PbrPRX42	61.133	68.5624	40.0498	38.4912	36.8689	69.9707	65.7302	78.888	82.4959	79.3455	49.7353	60.3162	peroxidase
Pbr020725.1	PbrPRX47	4.72383	5.14909	4.61644	4.31887	3.47664	5.56862	10.1262	9.16629	6.38446	6.22647	6.77384	7.8295	peroxidase
Pbr027164.1	PbrPRX48	402.267	297.898	266.004	215.088	189.665	266.979	528.774	404.66	252.338	213.251	337.826	309.899	peroxidase
Pbr014605.1	PbrPRX59	0.10593	0.0257102	8.20403	4.83622	0.0216287	0.039147	0.171586	0.170953	1.51563	0.646116	0.0222447	0	peroxidase
Pbr008291.1	PbrPRX61	29.9459	40.1692	21.9675	21.2934	48.8521	56.5296	59.6878	70.9531	49.5293	45.4686	158.31	145.526	peroxidase
Pbr039193.1	PbrPRX64	1.46693	1.3157	2.00693	3.83634	0.460438	1.29112	2.32104	2.38577	1.43892	3.077	0.297671	0.475614	peroxidase
Pbr034821.1	PbrPRX69	42.0454	36.5689	27.0723	22.46	37.2023	46.9161	24.7657	23.992	13.2707	12.4696	21.6481	18.4219	peroxidase
Pbr005912.1	PbrPRX71	15.4225	15.4805	14.2366	12.1474	11.342	16.3858	13.2603	12.2094	12.4205	11.6035	12.2904	12.373	peroxidase
Pbr010632.1	PbrPRX74	2.38121	3.1189	8.50383	5.64785	1.49786	1.99286	2.57344	1.65319	7.85563	7.42424	8.30331	10.4721	peroxidase
Pbr034488.2	PbrPRX81	0.0783023	0.0414837	0.26911	0.0755998	0.092055	0.0900621	0.0183135	0.0198159	0.0366889	0.128666	1.93048	1.61509	peroxidase
Pbr041827.1	PbrPRX90	0.132267	0.165427	0.454624	0.785671	0.408434	0.649218	1.39668	1.43137	0.575759	0.858037	0.0152088	0.174581	peroxidase
Pbr000988.3	PbrPRX91	417.464	221.135	423.019	202.549	327.826	165.475	1100.46	741.778	784.302	641.813	1087.95	1107.15	peroxidase

## Sheet: Table S3
Table S3 Candidate gene identification by yeast one-hybrid assays
NCBI Reference Sequence	Description	Gene ID
XM_048573521.1	Basic helix-loop-helix (bHLH) DNA-binding family protein	Pbr042466.1	bHLH195
XM_009364437.3	ethylene-responsive transcription factor ERF105-like	Pbr001362.1	ERF105
XM_048579418.1	ethylene-responsive transcription factor ERF014-like	Pbr032206.1	ERF014
XM_009355286.3	homeobox-leucine zipper protein ATHB-15	Pbr019133.1	HD-ZIP19
XM_048578385.1	transcription factor PIF4 (LOC103947396), transcript variant X4, mRNA	Pbr029607.1	PIF4
XM_009380030.3	basic leucine zipper 43-like	Pbr022222.1	bZIP43
XM_009378650.3	ethylene-responsive transcription factor SHINE 2	Pbr020595.1	ERF
XM_048582075.1	AP2-like ethylene-responsive transcription factor AIL6	Pbr004690.1	AIL6
XM_009338511.3	histone-lysine N-methyltransferase ATX3
XM_009376754.3	brassinosteroid-responsive RING protein 1-like
XM_048572610.1	Trichome birefringence-like 36
XM_048566246.1	Ubiquitin-like superfamily protein
XM_009338385.2	E3 ubiquitin ligase SCF complex subunit SKP1/ASK1 family protein
XM_048572042.1	pentatricopeptide repeat-containing protein
XM_048580092.1	Pectinacetylesterase family protein
XM_009354139.2	L-ascorbate peroxidase, cytosolic-like
XM_009359755.3	60S ribosomal protein L14-2
XM_009335893.3	indole-3-acetate O-methyltransferase 1
XM_018652144.2	probable amidase At4g34880
XM_009346807.3	ribosome-binding ATPase YchF
XM_009360277.3	pyrophosphate-energized vacuolar membrane proton pump
XR_007256165.1	mitochondrial phosphate carrier protein 3
XM_009353284.3	aspartate-semialdehyde dehydrogenase
XM_048578171	probable protein phosphatase 2C 55
XM_009363380.3	mitogen-activated protein kinase kinase 2
XM_009345263.3	COP9 signalosome complex subunit 1
XM_009381468.3	protein PHR1-LIKE 1
XM_048571864.1	ubiquitin-40S ribosomal protein S27a
XM_048581277.1	mitogen-activated protein kinase kinase kinase 1 (LOC103956986), transcript variant X2, mRNA
XM_009376468.3	uridine nucleosidase
XM_008395424.3	glycine dehydrogenase
XM_009373717.3	aposin B domain-containing protein、
XM_048588535.1	U-box domain-containing protein 7-like
XM_050286161.1	Ribosomal protein L13 family protein
XM_009357650.3	succinyl-CoA synthetase alpha subunit
XM_008372307.3	histidine-containing phosphotransfer peotein
NM_001302318.1	glycine dehydrogenase
XM_009378064.3	beta-amyrin 28-monooxygenase
XM_009341413.1	10 kDa chaperonin, mitochondrial
XM_009363645.1	dr1-associated corepressor homolog
XM_009366730.3	sm-like protein LSM7
XM_009378525.3	translin
XM_009367805.3	RNA-binding protein Y14
XM_048586780.1	sucrose synthase 2
XM_009376302.3	elongation factor 1-alpha
XM_048571505.1	signal recognition particle subunit SRP72-like
XM_009362767.3	glucan endo-1,3-beta-glucosidase 14
XM_009347999.3	THUMP domain-containing protein 1
XM_009336070.2	dehydrin COR47 (LOC103927172), mRNA
XM_048568515.1	flowering locus K homology domain
XM_048589103.1	dehydrin DHN1-like
XM_009359190.2	5'-adenylylsulfate reductase 3
XM_009368990.3	heat shock protein 90-2
XM_009361539.3	1,4-dihydroxy-2-naphthoyl-CoA thioesterase 1
XM_018646479.2	histone acetyltransferase MCC1
XM_048569455.1	mediator of RNA polymerase II transcription subunit 15a
XM_009341623.2	chitinase-like protein 1
XM_048580303.1	zinc finger protein ZAT10
XM_009339261.3	serine/threonine-protein kinase
XM_048568930.1	isovaleryl-CoA dehydrogenase,
XM_048584489.1	eukaryotic translation initiation factor 2
XM_009348715.3	phosphatidylinositol:ceramide inositolphosphotransferase 2
XM_048578508.1	ABC transporter B family member 11
XM_018643375.2	plant intracellular Ras-group-related LRR protein 7
XM_048581128.1	SWI/SNF complex subunit SWI3D
XM_048582278.1	acetolactate synthase small subunit 1
XM_048575824.1	ADP-ribosylation factor-like protein 8a
XM_018649479.2	glucose-6-phosphate isomerase
XM_048585557	peptide-N4-(N-acetyl-beta-glucosaminyl)asparagine amidase A-like
XM_009380663.3	probable endopeptidase p60
XM_009337374.3	histidine-containing phosphotransfer protein 1
XM_009376325.3	60S ribosomal protein L13a-4
XM_048580637.1	phosphoglycolate phosphatase 1A
XM_048572055.1	protein DETOXIFICATION 29-like
XM_009355621.3	beta-amyrin 28-monooxygenase
XM_009336163.3	polyphenol oxidase latent form
XM_048587368.1	glutathione S-transferase zeta class-like
XM_009371174.3	casein kinase 1-like protein 6
XM_009337957.3	transmembrane E3 ubiquitin-protein ligase FLY2
XM_009356279.3	sorting nexin 2B
XM_009367378.3	serpin-ZX
XM_009371569.3	FRIGIDA-like protein 4a
KC506735.1	sorbitol transporter (SOT2)
XM_009344070.3	elongation factor 1-alpha
XM_048568910.1	putative polyol transporter 1
XM_009340241.3	pyrophosphate-energized vacuolar membrane proton pump
XM_048584358.1	serine/threonine-protein phosphatase 4 regulatory subunit 3-like
XM_048590433.1	synaptotagmin-3 (LOC103936654), transcript variant X3, mRNA
XM_009374437.3	polyadenylate-binding protein RBP45C (LOC103961819), mRNA
XM_048570001.1	putative disease resistance RPP13-like protein 1 (LOC125470673), transcript variant X2, mRNA
XM_048576535.1	dehydrin HIRD11 (LOC103944382), transcript variant X1, mRNA
XM_009340901.3	mitochondrial dicarboxylate/tricarboxylate transporter DTC (LOC103931425), mRNA
XM_048577942.1	tubulin alpha-2 chain-like (LOC125474371), mRNA
XM_009346799.2	xylan O-acetyltransferase 1 (LOC103936912), mRNA
XM_048569395.1	glucan endo-1,3-beta-glucosidase 14-like (LOC125470416), transcript variant X2, mRNA
AB045710.1	PypSUS1 mRNA for sucrose synthase 1, complete cds
XM_048577486.1	pathogenesis-related protein PR-1-like (LOC125474061), mRNA
XM_048563896.1	probable disease resistance protein RF9 (LOC103939251), mRNA
XM_009375652.3	aspartyl protease AED3 (LOC103962876), mRNA
JX104652.1	cytosolic ascorbate peroxidase (cAPX1) mRNA, complete cds
XM_048564816.1	UDP-glucuronic acid decarboxylase 5 (LOC103944949), transcript variant X3, mRNA	Role of UDP-Glucuronic Acid Decarboxylase in Xylan Biosynthesis in Arabidopsis
XM_009342264.3	succinate-semialdehyde dehydrogenase, mitochondrial-like (LOC103932632), mRNA
XM_048588827.1	protein argonaute 5 (LOC103947743), transcript variant X2, mRNA
XM_048570497.1	uncharacterized LOC103959022 (LOC103959022), mRNA
XM_048590460.1	uncharacterized LOC125480129 (LOC125480129), mRNA
XM_009370055.3	uncharacterized LOC103957834 (LOC103957834), mRNA
XM_048581088.1	uncharacterized LOC103962042 (LOC103962042), transcript variant X4, mRNA
XM_009342319.3	uncharacterized protein At4g28440 (LOC103932674), mRNA
XM_048572894.1	uncharacterized LOC103931868 (LOC103931868), transcript variant X4, mRNA
XM_009379990.3	uncharacterized LOC103966779 (LOC103966779), mRNA
XM_009338818.3	uncharacterized LOC103929596 (LOC103929596), mRNA
XM_009348866.3	uncharacterized LOC103938811 (LOC103938811), transcript variant X2, mRNA
XM_048566654.1	uncharacterized LOC103935781 (LOC103935781), transcript variant X2, mRNA
XM_009338127.3	uncharacterized LOC103928990 (LOC103928990), mRNA
XM_048571960.1	uncharacterized LOC125471508 (LOC125471508), transcript variant X1, mRNA

## Sheet: Table S4
Table S4. The primer sequences used in this study
Primer used		Name and Primer sequences (5' to 3')
For qPCR	gene ID	UBQ	GCACAAGAAGGTGAAGCTCG	ACTCAGCATTGGGGCACTC
	Pbr038584.1	PbNSC	AACACTTGTCTTGCTTTGGCG	GATGACGACGATTTGGTGAAGT
	Pbr038701.2	PbMYB308	CCTCCGGCATCAATGTCATTTA	CATGCCTTTGCATTAAGCACTC
	Pbr042466.1	PbbHLH195	GAGGCGGATAGTAGCCGAGTT	TCTCTCTTCGTTGCCGCTCT
	Pbr008387.1	PbPAL1	CGTGAACTCGTTGGGTTTGAT	TCCGACCGTTAGAACCCTTTT
	Pbr020890.1	PbC3H1	TGATTACTGCGGGTATGGACA	AGCATTAGTGGTGTTGGAGGG
	Pbr020889.1	PbC3H2	GAGTTCCGACCCGAAAGGT	ATAGGTGGCCCAACATAGAGG
	Pbr024635.1	Pb4CL1	TGGACCTGTGCTGTCAATGTG	AAGCGAAGCACCCGTATCAG
	Pbr013445.1	Pb4CL4	CCTACCAATCTCATGCCGTCT	GGTTCTGGAAGCAGTAGCTGTG
	Pbr022402.1	PbCCR21	CAGAACAAATGGTGGAGCCC	CCGATTGACGACGTGAAAAC
	Pbr026287.1	PbCAD24	CCTCCTTGTTGGTTGCTGC	CCGCCTTGGGTGGTTTT
	Pbr013510.1	PbCOMT1	TTGTTGCTGAGTGCATTCTTCC	TGAAAGCACAGCACACGACC
	Pbr030676.1	PbCOMT20	CCGAAAAGCAATACCAGAGAAA	ACTTTGTAGCGAGGGAAACCTC
	Pbr034039.1	PbCCoAOMT1	TACCCAAGGGAGCCTGAATC	AGTAGCCAGTGTAGACCCCAATC
	Pbr022425.1	PbHCT79	GACGCCAAAGAAGGCACTG	GGGTAGAACGGCACAAGAGC
	Pbr027164.1	PbPOD1	GTGTTGACTGGCTCCAAGGGT	TGCTTAAAACTCAGACAAGCTCTCC
	Pbr012358.1	PbLAC6	GGCAAGACCTATCTGCTACGAA	GGGCATTGGTGGTTTGTCC
Overexpression	35S-PbCRY1a-GFP		gagaacacgggggactctagaATGACAGTGTTTCTTCTCTCCTTGAA	gcccttgctcaccatggatccTTACCCAGTTTGAGATAGCCGC
	35S-PbbHLH195-GFP		gagaacacgggggactctagaATGACGGACTACCGGATACCG	gcccttgctcaccatggatccAGTCTGGCGGTTTTCCCCG
	35s-PbMYB308-GFP		gagaacacgggggactctagaATGGGGCACCATTCGTGC	gcccttgctcaccatggatccTAGAGATGGAGGGAAAGAAGACAGT
VIGS and antisense suppression	PbCRY1a-Anti		gagaacacgggggactctagaTTACCCAGTTTGAGATAGCCGC	gcccttgctcaccatggatccATGACAGTGTTTCTTCTCTCCTTGAA
	PbbHLH195-Anti		gagaacacgggggactctagaAGTCTGGCGGTTTTCCCCG	gagaacacgggggactctagaATGACGGACTACCGGATACCG
	pTRV2-PbMYB308		aaggttaccgaattctctagaCTCCACTTGGGTAATTACAATAACCA	cgtgagctcggtaccggatccTAAGCACTCCAAGGCCATCTG
Yeast one-hybrid (Y1H)	pro-PbMYB308-pAbAi		cttgaattcgagctcggtaccTACGTCATATAATTTACAAAATATAGTTTAAATATATG	atacagagcacatgcctcgagTATTGATCTCCTTAATCTGTAATTCCTAATAT
	pro-PbNSC-pAbAi		cttgaattcgagctcggtaccTTATGAGTACAAATAAAAGTTTAAAAATATAGGC	atacagagcacatgcctcgagATAGACTCATTTGATCATCAGACATTATATC
	pro-PbCOMT1-pAbAi		cttgaattcgagctcggtaccGTACATATTTAAACTGATTCAAACTGTTTATG	atacagagcacatgcctcgagCATTTTTCGGATTTGGTGTTGG
	pro-LAC6-pAbAi		cttgaattcgagctcggtaccAATTACTATGACTCTTAACCTAGCCAAAC	atacagagcacatgcctcgagGTTGTTGTGTACATGGTCATGACTGG
	AD-PbbHLH195		gccatggaggccagtgaattcATGACGGACTACCGGATACCG	cagctcgagctcgatggatccTCAAGTCTGGCGGTTTTCCC
	AD-PbMYB308		gccatggaggccagtgaattcATGGGGCACCATTCGTGC	cagctcgagctcgatggatccTCATAGAGATGGAGGGAAAGAAGAC
	AD-PbNSC		ggccagtgaattccacccgggATGTCTGATGATCAAATGAGTCTATCAA	acgattcatctgcagctcgagCACCGACAAGTGGCAAAGCG
Dual-Luciferase (LUC) assay	SK-PbMYB308		cgctctagaactagtggatccATGGGGCACCATTCGTGC	gataagcttgatatcgaattcTAGAGATGGAGGGAAAGAAGACAGT
	SK-PbNSC		cgctctagaactagtggatccATGTCTGATGATCAAATGAGTCTATCAA	gataagcttgatatcgaattcTTACACCGACAAGTGGCAAAGC
	SK-PbbHLH195		cgctctagaactagtggatccATGACGGACTACCGGATACCG	gataagcttgatatcgaattcAGTCTGGCGGTTTTCCCCG
	pro-PbMYB308-P1-LUC		ctatagggcgaattgggtaccTACGTCATATAATTTACAAAATATAGTTTAAATATATG	caggaattcgatatcaagcttTATTGATCTCCTTAATCTGTAATTCCTAATAT
	pro-PbMYB308-P2-LUC		ctatagggcgaattgggtaccTACGTCATATAATTTACAAAATATAGTTTAAATATATG	caggaattcgatatcaagcttCTGACTTGATCCATAAGATAAATTAATAATTAT
	pro-PbMYB308-P3-LUC		ctatagggcgaattgggtaccAAAATATTTATGGGAATATACTTGAAACCT	caggaattcgatatcaagcttTATTGATCTCCTTAATCTGTAATTCCTAATAT
	pro-PbMYB308-P4-LUC		ctatagggcgaattgggtaccTACGTCATATAATTTACAAAATATAGTTTAAATATATG	caggaattcgatatcaagcttATGAAAAGATATGAAGACAAAAACAAAA
	pro-PbCOMT1-LUC		ctatagggcgaattgggtaccGTACATATTTAAACTGATTCAAACTGTTTATG	caggaattcgatatcaagcttTTTTCGGATTTGGTGTTGGTG
	pro-PbLAC6-LUC		ctatagggcgaattgggtaccAATTACTATGACTCTTAACCTAGCCAAAC	caggaattcgatatcaagcttGTTGTTGTGTACATGGTCATGACTGG
Electrophoretic mobility shift assay (EMSA)	PbMYB308-His		ctcggtaccctcgagggatccATGGGGCACCATTCGTGC	agcagagattacctatctagaTCATAGAGATGGAGGGAAAGAAGAC
	PbNSC-His		ctcggtaccctcgagggatccATGTCTGATGATCAAATGAGTCTATCAA	agcagagattacctatctagaTTACACCGACAAGTGGCAAAGC
	PbbHLH195-His		ctcggtaccctcgagggatccATGACGGACTACCGGATACCG	agcagagattacctatctagaAGTCTGGCGGTTTTCCCCG
	pro-PbCOMT1:SMRE I Hot probe(5`Biotin)		ACCAACACCAAATCCGAAAA	TTTTCGGATTTGGTGTTGGT
	pro-PbCOMT1:SMRE I mutant		ACCAACGGGGGGGCCGAAAA	TTTTCGGCCCCCCCGTTGGT
	pro-PbLAC6:SMRE I Hot probe(5`Biotin)		TACAATACTAAAACCAAATATTAACTACCA	TGGTAGTTAATATTTGGTTTTAGTATTGTA
	pro-PbLAC6:SMRE I mutant		TACAATACTAAAGGGGGGGATTAACTACCA	TGGTAGTTAATCCCCCCCTTTAGTATTGTA
	pro-PbMYB308:SNBE I Hot probe(5`Biotin)		CTTTACTTTTTTGGTCAAAGAATGAAGTTG	CAACTTCATTCTTTGACCAAAAAAGTAAAG
	SNBE I mutant		CTTTTCAAATTTGGTCACCCAGGGAAGTTG	CAACTTCCCTGGGTGACCAAATTTGAAAAG
	pro-PbMYB308:SNBE II Hot probe(5`Biotin)		GGAATATACTTGAAACCTAAGTAATATATA	TATATATTACTTAGGTTTCAAGTATATTCC
	SNBE II mutant		GGAATCTAAAAGAAACCTCCCCCCTATATA	TATATAGGGGGGAGGTTTCTTTTAGATTCC
	pro-PbNSC:G-box Hot probe(5`Biotin)		AGCCTAGCCGCTCACATGGTGAAATGCAAT	ATTGCATTTCACCATGTGAGCGGCTAGGCT
	G-box mutant		AGCCTAGCCGCTGGGGGGGTGAAATGCAAT	ATTGCATTTCACCCCCCCAGCGGCTAGGCT
	pro-PbNSC:G-box-like Hot probe(5`Biotin)		ATAATCCACTTGCATGTGTTTTATCCCATT	AATGGGATAAAACACATGCAAGTGGATTAT
	G-box-like mutant		ATAATCCACTTGGGGGGGTTTTATCCCATT	AATGGGATAAAACCCCCCCAAGTGGATTAT
ChIP-Quantitative Polymerase Chain Reaction (ChIP-qPCR)	G-box		TCATTAAGTTTATGTGGAGCCTAGC	TGGTATGTGTGCAATGTGGA
Lowercase letters indicate homologous arm sequences containing restriction sites.
